# Supplementary material for: Bio-Efficacy of Diatomaceous Earth, Household Soaps, and Neem Oil against Spodoptera frugiperda (Lepidoptera: Noctuidae) Larvae in Benin
Source: Insects. 2020 Dec 29;12(1):18. doi: 10.3390/insects12010018 (PMC7823957; doi:10.3390/insects12010018)
Supplement: Supplementary file 1 [file insects-12-00018-s001.zip]

Archive with 24 entries (20 files):
- insects-984553-s-XML/
- insects-984553-s-XML/SUPPLEMENTARY MATERIALS_UPDATED/
- insects-984553-s-XML/SUPPLEMENTARY MATERIALS_UPDATED/File S1_Probit analysis results.docx
- insects-984553-s-XML/SUPPLEMENTARY MATERIALS_UPDATED/File S2_Generalized linear regression analyses on number of FAW larvae per plant.docx
- insects-984553-s-XML/SUPPLEMENTARY MATERIALS_UPDATED/File S3_ANOVA results on the prevalence of infested plants.docx
- insects-984553-s-XML/SUPPLEMENTARY MATERIALS_UPDATED/File S4_ANOVA results on the percentage of damaged plants.docx
- insects-984553-s-XML/SUPPLEMENTARY MATERIALS_UPDATED/File S5_Kruskal-Wallis test performed on damage severity scores.docx
- insects-984553-s-XML/SUPPLEMENTARY MATERIALS_UPDATED/File S6_Kruskal-Wallis test performed on phytotoxicity scores.docx
- insects-984553-s-XML/SUPPLEMENTARY MATERIALS_UPDATED/File S7_ANOVA results on growth parameters.docx
- insects-984553-s-XML/SUPPLEMENTARY MATERIALS_UPDATED/File S8_ANOVA results on maize cob and grain yields.docx
- insects-984553-s-XML/SUPPLEMENTARY MATERIALS_UPDATED/File S9_Detailed profitability analyses in Adjohoun and N'Dali.xlsx
- insects-984553-s-XML/__MACOSX/
- insects-984553-s-XML/__MACOSX/._SUPPLEMENTARY MATERIALS_UPDATED
- insects-984553-s-XML/__MACOSX/SUPPLEMENTARY MATERIALS_UPDATED/
- insects-984553-s-XML/__MACOSX/SUPPLEMENTARY MATERIALS_UPDATED/._.DS_Store
- insects-984553-s-XML/__MACOSX/SUPPLEMENTARY MATERIALS_UPDATED/._File S1_Probit analysis results.docx
- insects-984553-s-XML/__MACOSX/SUPPLEMENTARY MATERIALS_UPDATED/._File S2_Generalized linear regression analyses on number of FAW larvae per plant.docx
- insects-984553-s-XML/__MACOSX/SUPPLEMENTARY MATERIALS_UPDATED/._File S3_ANOVA results on the prevalence of infested plants.docx
- insects-984553-s-XML/__MACOSX/SUPPLEMENTARY MATERIALS_UPDATED/._File S4_ANOVA results on the percentage of damaged plants.docx
- insects-984553-s-XML/__MACOSX/SUPPLEMENTARY MATERIALS_UPDATED/._File S5_Kruskal-Wallis test performed on damage severity scores.docx
- insects-984553-s-XML/__MACOSX/SUPPLEMENTARY MATERIALS_UPDATED/._File S6_Kruskal-Wallis test performed on phytotoxicity scores.docx
- insects-984553-s-XML/__MACOSX/SUPPLEMENTARY MATERIALS_UPDATED/._File S7_ANOVA results on growth parameters.docx
- insects-984553-s-XML/__MACOSX/SUPPLEMENTARY MATERIALS_UPDATED/._File S8_ANOVA results on maize cob and grain yields.docx
- insects-984553-s-XML/__MACOSX/SUPPLEMENTARY MATERIALS_UPDATED/._File S9_Detailed profitability analyses in Adjohoun and N'Dali.xlsx
