# Supplementary material for: Bio-Efficacy of Diatomaceous Earth, Household Soaps, and Neem Oil against Spodoptera frugiperda (Lepidoptera: Noctuidae) Larvae in Benin
Source: Insects. 2020 Dec 29;12(1):18. doi: 10.3390/insects12010018 (PMC7823957; doi:10.3390/insects12010018)
Supplement: Supplementary file 1 [file insects-12-00018-s001.zip › insects-984553-s-XML/SUPPLEMENTARY MATERIALS_UPDATED/File S9_Detailed profitability analyses in Adjohoun and N'Dali.xlsx]

## Sheet: Adjohoun_District
		Treatments
Items/Costs	Negative control			PlantNeem at 4.5 l/ha			Palmida soap (0.5% concentration)			Emacot 19 EC at 0.6 l/ha			Diatomaceous earth at 7.5kg/ha
	Unit price (US$)	Quantity	Total	Unit price (US$)	Quantity	Total	Unit price (US$)	Quantity	Total	Unit price (US$)	Quantity	Total	Unit price (US$)	Quantity	Total
Seeds	1.68492	20	33.6984	1.68492	20	33.6984	1.68492	20	33.6984	1.68492	20	33.6984	1.68492	20	33.6984
NPK fertilizer	0	0	0	0	0	0	0	0	0	0	0	0	0	0	0
Urea fertilizer	0	0	0	0	0	0	0	0	0	0	0	0	0	0	0
PlantNeem	0	0	0	5.39174	18	97.0514	0	0	0	0	0	0	0	0	0
Palmida soap	0	0	0	0.252738	24	6.06571	0.252738	60	15.1643	0	0	0	0.252738	6	1.51643
Emacot 19 EC	0	0	0	0	0	0	0	0	0	8.4246	1.2	10.1095	0	0	0
Diatomaceous earth at 7.5kg/ha	0	0	0	0	0	0	0	0	0	0	0	0	1.88889	30	56.6667
Water	0	0	0	0	0	0	0	0	0	0	0	0	0	0	0
Knapsack sprayer (16 l)	0	0	0	50.5476	2	101.095	50.5476	2	101.095	50.5476	2	101.095	50.5476	2	101.095
Protective clothing	0	0	0	0	0	0	0	0	0	8.4246	2	16.8492	0	0	0
Labour for weeding	3.36984	16	53.9174	3.36984	16	53.9174	3.36984	16	53.9174	3.36984	16	53.9174	3.36984	16	53.9174
Labour for fertilizers’application	0	0	0	0	0	0	0	0	0	0	0	0	0	0	0
Labour for insecticides spraying	0	0	0	3.36984	24	80.8762	3.36984	24	80.8762	3.36984	12	40.4381	3.36984	24	80.8762
Labour for harvesting	3.36984	12	40.4381	3.36984	12	40.4381	3.36984	12	40.4381	3.36984	12	40.4381	3.36984	12	40.4381
Total cost (US$/ha)	128.054			413.142			325.19			296.546			368.208
Revenue (US$/ha) (Yield*Price of 1 kg of maize)	2060	0.252738	520.64	3618	0.252738	914.406	3830	0.252738	967.987	5300.8	0.252738	1339.71	4400.8	0.252738	1112.25
Profit (US$/ha) (Revenue - Total cost)			392.586			501.264			642.797			1043.17			744.041
% Net gain in comparison to the negative control						27.6824			63.7339			165.717			89.5229
% Net gain= ((Revenue obtained in treatment - revenue obtained with negative control)/revenue obtained with negative control)* 100

## Sheet: N'Dali_district
		Treatments
Items/Costs	Negative control			PlantNeem at 4.5 l/ha			Palmida soap (0.5% concentration)			Emacot 19 EC at 0.6 l/ha			Diatomaceous earth at 7.5kg/ha
	Unit price (US$)	Quantity	Total	Unit price (US$)	Quantity	Total	Unit price (US$)	Quantity	Total	Unit price (US$)	Quantity	Total	Unit price (US$)	Quantity	Total
Seeds	1.68492	20	33.6984	1.68492	20	33.6984	1.68492	20	33.6984	1.68492	20	33.6984	1.68492	20	33.6984
NPK fertilizer	20.219	4	80.8762	20.219	4	80.8762	20.219	4	80.8762	20.219	4	80.8762	20.219	4	80.8762
Urea fertilizer	20.219	2	40.4381	20.219	2	40.4381	20.219	2	40.4381	20.219	2	40.4381	20.219	2	40.4381
PlantNeem	0	0	0	5.39174	18	97.0514	0	0	0	0	0	0	0	0	0
Palmida soap	0	0	0	0.252738	24	6.06571	0.252738	60	15.1643	0	0	0	0.252738	6	1.51643
Emacot 19 EC	0	0	0	0	0	0	0	0	0	8.4246	1.2	10.1095	0	0	0
Diatomaceous earth at 7.5kg/ha	0	0	0	0	0	0	0	0	0	0	0	0	1.88889	30	56.6667
Water	0	0	0	0.00168492	1182	1.99158	0.00168492	1200	2.0219	0.00168492	598.8	1.00893	0.00168492	1200	2.0219
Knapsack sprayer (16 l)	0	0	0	50.5476	2	101.095	50.5476	2	101.095	50.5476	2	101.095	50.5476	2	101.095
Protective clothing	0	0	0	0	0	0	0	0	0	8.4246	2	16.8492	0	0	0
Labour for weeding	5.05476	8	40.4381	5.05476	8	40.4381	5.05476	8	40.4381	5.05476	8	40.4381	5.05476	8	40.4381
Labour for fertilizer application	2.52738	12	30.3286	2.52738	12	30.3286	2.52738	12	30.3286	2.52738	12	30.3286	2.52738	12	30.3286
Labour for insecticides spraying	0	0	0	8.4246	8	67.3968	8.4246	8	67.3968	8.4246	4	33.6984	8.4246	8	67.3968
Labour for harvesting	2.52738	8	20.219	2.52738	8	20.219	2.52738	8	20.219	2.52738	8	20.219	2.52738	8	20.219
Total cost (US $/ha)	245.998			519.599			431.676			408.76			474.695
Revenue (US$/ha) (Yield*Price of 1 kg of maize)	4612	0.252738	1165.63	5804	0.252738	1466.89	6577	0.252738	1662.26	6694	0.252738	1691.83	7387	0.252738	1866.98
Profit (US$/ha) (Revenue - Total cost)			919.629			947.292			1230.58			1283.07			1392.28
% Net gain in comparison to the negative control						3.00806			33.8128			39.5202			51.3958
% Net gain= ((Revenue obtained in treatment - revenue obtained with negative control)/revenue obtained with negative control)* 100
